# Supplementary material for: Facile Synthesis of Sulfur-Containing Functionalized Disiloxanes with Nonconventional Fluorescence by Thiol–Epoxy Click Reaction
Source: Int J Mol Sci. 2023 Apr 24;24(9):7785. doi: 10.3390/ijms24097785 (PMC10177946; doi:10.3390/ijms24097785)
Supplement: Supplementary file 1 [file ijms-24-07785-s001.zip]

Archive with 1 entries (1 files):
- ijms-2339988-supplementary.pdf
